# Supplementary material for: Characterization and Biological Activity of Fiber-Type Cannabis sativa L. Aerial Parts at Different Growth Stages
Source: Plants (Basel). 2022 Feb 3;11(3):419. doi: 10.3390/plants11030419 (PMC8838183; doi:10.3390/plants11030419)
Supplement: Supplementary file 1 [file plants-11-00419-s001.zip]

Archive with 1 entries (1 files):
- plants-1576975-supplementary.pdf
